# Supplementary material for: Development of microsatellite markers and evaluation of the genetic diversity of the edible sea anemone Paracondylactissinensis (Cnidaria, Anthozoa) in China
Source: Biodivers Data J. 2024 Sep 25;12:e134363. doi: 10.3897/BDJ.12.e134363 (PMC11447459; doi:10.3897/BDJ.12.e134363)
Supplement: Supplementary material 1 — Table S1. Sampling information of Paracondylactissinensis used for genetic diversity and population structure analyses. [file bdj-12-e134363-s001.xlsx]

## Sheet: Sheet1
Table S1. Sampling informaion of Paracondylactis sinensis used for genetic diversity and population structure analyses.
Specimen ID	Sampling City	Longitude	Latitude
SS1	Taizhou	121°39.5’E	28°20.1’N
SS2	Taizhou	121°39.5’E	28°20.1’N
SS3	Taizhou	121°39.5’E	28°20.1’N
SS4	Taizhou	121°39.5’E	28°20.1’N
SS5	Taizhou	121°39.5’E	28°20.1’N
SS6	Taizhou	121°39.5’E	28°20.1’N
SS7	Taizhou	121°39.5’E	28°20.1’N
SS8	Taizhou	121°39.5’E	28°20.1’N
SS9	Taizhou	121°39.5’E	28°20.1’N
SS10	Taizhou	121°39.5’E	28°20.1’N
SS11	Taizhou	121°39.5’E	28°20.1’N
SS12	Taizhou	121°39.5’E	28°20.1’N
SS13	Taizhou	121°39.5’E	28°20.1’N
SS14	Taizhou	121°39.5’E	28°20.1’N
SS15	Taizhou	121°39.5’E	28°20.1’N
SS16	Taizhou	121°39.5’E	28°20.1’N
SS17	Rizhao	119°37.2’E	35°30.3’N
SS18	Rizhao	119°37.2’E	35°30.3’N
SS19	Rizhao	119°37.2’E	35°30.3’N
SS20	Rizhao	119°37.2’E	35°30.3’N
SS21	Rizhao	119°37.2’E	35°30.3’N
SS22	Rizhao	119°37.2’E	35°30.3’N
SS23	Rizhao	119°37.2’E	35°30.3’N
SS24	Rizhao	119°37.2’E	35°30.3’N
SS25	Rizhao	119°37.2’E	35°30.3’N
SS26	Rizhao	119°37.2’E	35°30.3’N
SS27	Rizhao	119°37.2’E	35°30.3’N
SS28	Rizhao	119°37.2’E	35°30.3’N
SS29	Rizhao	119°37.2’E	35°30.3’N
SS30	Rizhao	119°37.2’E	35°30.3’N
SS31	Rizhao	119°37.2’E	35°30.3’N
SS32	Rizhao	119°37.2’E	35°30.3’N
